# Supplementary material for: Put Yourself out There! A Strategy for Effective Self-Promotion in Academic Medicine
Source: MedEdPORTAL. 2024 Jun 18;20:11409. doi: 10.15766/mep_2374-8265.11409 (PMC11219085; doi:10.15766/mep_2374-8265.11409)
Supplement: Supplementary file 1 — Facilitator Agenda.docxPut Yourself Out There.pptxPoll Questions.docxSample Letters.docxSession Evaluation.docx [file mep_2374-8265.11409-s001.zip]

Archive with 6 entries (6 files):
- C. Poll Questions.docx
- D. Sample Letters.docx
- E. Session Evaluation.docx
- A. Facilitator Agenda.docx
- B. Put Yourself Out There.pptx
- _Educational Summary Report_11409.pdf
